# Supplementary material for: Testing the Effects of COVID-19 Confinement in Spanish Children: The Role of Parents’ Distress, Emotional Problems and Specific Parenting
Source: Int J Environ Res Public Health. 2020 Sep 24;17(19):6975. doi: 10.3390/ijerph17196975 (PMC7578923; doi:10.3390/ijerph17196975)
Supplement: Supplementary file 1 [file ijerph-17-06975-s001.zip]

Archive with 5 entries (4 files):
- ijerph-902625-supplementary/
- ijerph-902625-supplementary/S1_Table.pdf
- ijerph-902625-supplementary/S2_Table.pdf
- ijerph-902625-supplementary/S3_Table.pdf
- ijerph-902625-supplementary/S4_Table.pdf
